# Supplementary material for: Annotation-preserving machine translation of English corpora to validate Dutch clinical concept extraction tools
Source: J Am Med Inform Assoc. 2024 Jun 27;31(8):1725–34. doi: 10.1093/jamia/ocae159 (PMC11258409; doi:10.1093/jamia/ocae159)
Supplement: ocae159_Supplementary_Data [file ocae159_supplementary_data.zip]

Archive with 3 entries (2 files):
- ocae159_Supplementary_Data/
- ocae159_Supplementary_Data/Seinen2024_AnnotationPreservingCorpusTranslationAndValidation_Supplement_JAMIA_revised.docx
- ocae159_Supplementary_Data/TableS3_MM_GPT_missing_concepts_top5_per_semtype.csv
